# Supplementary material for: Ectopically Expressed Variant Form of Sperm Mitochondria-Associated Cysteine-Rich Protein Augments Tumorigenicity of the Stem Cell Population of Lung Adenocarcinoma Cells
Source: PLoS One. 2013 Nov 11;8(11):e69095. doi: 10.1371/journal.pone.0069095 (PMC3823879; doi:10.1371/journal.pone.0069095)
Supplement: Table S1 — Summary of upregulated genes in LHK2 SP cells. The summary of upregulated genes in SP cells derived from LHK2 cells. Cy5/Cy3: SP cells were labeled with Cy5 and MP cells were labeled with Cy3. Cy3/Cy5: SP cells were labeled with Cy3 and MP cells were labeled with Cy5. (XLS) [file pone.0069095.s001.xls]

## Sheet: Sheet1
Table S1 Summary of upregulated genes in LHK2 SP cells
GenBank_accession	UniGene_ID	Description	Gene_ontology	Cy5/Cy3	Cy3/Cy5
NM_013275	Hs.42390	Homo sapiens nasopharyngeal carcinoma susceptibility protein (LZ16), mRNA.	electron transport [0006118]	1.86032	1.84241
AK023892	Hs.287601	Homo sapiens cDNA FLJ13830 fis, clone THYRO1000637.	Unknown [-]	2.054	1.98613
NM_030663	Hs.111850	Homo sapiens mitochondrial capsule selenoprotein (MCSP), nuclear gene encoding mitochondrial protein, mRNA.	spermatogenesis [0007283]	2.19921	3.86893
AL833225	Hs.376890	Homo sapiens mRNA; cDNA DKFZp667J237 (from clone DKFZp667J237).	Unknown [-]	2.16797	2.82856
NM_032312	Hs.66309	Homo sapiens hypothetical protein MGC11061 (MGC11061), mRNA.	Unknown [-]	2.75917	1.90402
U58662	Hs.374629	Human mRNA upregulated during camptothecin-induced apoptosis of U937 cells.	Unknown [-]	1.98214	4.40508
AK023526	Hs.204720	Homo sapiens cDNA FLJ13464 fis, clone PLACE1003478.	Unknown [-]	2.05902	2.73203
NM_005320	Hs.136857	Homo sapiens H1 histone family, member 3 (H1F3), mRNA.	nucleosome assembly [0006334]	2.11694	1.95761
NM_005628	Hs.183556	Homo sapiens solute carrier family 1 (neutral amino acid transporter), member 5 (SLC1A5), mRNA.	dicarboxylic acid transport [0006835]	1.87504	1.82452
AB011102	Hs.173081	Homo sapiens mRNA for KIAA0530 protein, partial cds.	Unknown [-]	5.0436	2.01811
BF111085	Hs.144029	7n43c11.x1 NCI_CGAP_Lu24 Homo sapiens cDNA clone IMAGE:3567357 3' similar to SW:SOX1_HUMAN O00570 SOX-1 PROTEIN. ;, mRNA sequence.	Unknown [-]	2.64727	2.15519
